# Supplementary material for: Pro-Apoptotic Effects of Unsymmetrical Bisacridines in 3D Pancreatic Multicellular Tumor Spheroids
Source: Int J Mol Sci. 2025 Aug 5;26(15):7557. doi: 10.3390/ijms26157557 (PMC12347750; doi:10.3390/ijms26157557)
Supplement: Supplementary file 1 [file ijms-26-07557-s001.zip]

Archive with 1 entries (1 files):
- ijms-3787417-supplementary.pdf
